# Supplementary material for: Embedding Biomimetic Magnetic Nanoparticles Coupled with Peptide AS-48 into PLGA to Treat Intracellular Pathogens
Source: Pharmaceutics. 2022 Dec 8;14(12):2744. doi: 10.3390/pharmaceutics14122744 (PMC9785849; doi:10.3390/pharmaceutics14122744)
Supplement: Supplementary file 1 [file pharmaceutics-14-02744-s001.zip]

Archive with 1 entries (1 files):
- pharmaceutics-2002062-supplementary.pdf
